# Supplementary material for: Pure-Blue Emission at the Edge of the CIE Diagram: Carbazolyl NHC Platinum Butterfly Complexes with Near-Unity Quantum Yield and Their Application in Organic Light-Emitting Diodes
Source: Inorg Chem. 2026 May 1;65(19):10603–15. doi: 10.1021/acs.inorgchem.6c00582 (PMC13188058; doi:10.1021/acs.inorgchem.6c00582)
Supplement: Supplementary file 2 [file ic6c00582_si_002.xyz]

Complex 1, S0 optimization coordinates

109

 Pt                -0.86872800   -0.74275600    1.43626100
 Pt                 0.86875500   -0.74185800   -1.43650200
 F                 -3.49693000   -4.17161500   -2.06409700
 F                  3.49705700   -4.17281500    2.06174300
 N                 -1.16438400    1.35159400    3.36976300
 N                  0.93076500    0.84908500    3.44019200
 N                 -6.04334800    1.05743300    0.69008900
 N                  1.16427600    1.35337300   -3.36903600
 N                 -0.93081100    0.85069200   -3.43988400
 N                  6.04346500    1.05794500   -0.68983300
 N                 -1.63892700   -1.90797600   -0.14681400
 N                 -0.89253200   -1.97210100   -1.26430900
 N                  0.89272100   -1.97271600    1.26341100
 N                  1.63915800   -1.90779300    0.14596300
 C                 -0.23214800    0.50412100    2.84818700
 C                  0.72212700    1.89079500    4.33510700
 H                  1.53301900    2.30613400    4.91783700
 C                 -0.59342500    2.21077400    4.28833800
 H                 -1.15472900    2.96774000    4.81750900
 C                  2.23616600    0.27195500    3.15562300
 H                  2.42147100   -0.60479200    3.78480300
 H                  2.27796900   -0.02234100    2.10206900
 H                  3.00129200    1.02822600    3.35093400
 C                 -2.53579600    0.37177300    1.72325300
 C                 -2.45095000    1.30766500    2.77460200
 C                 -3.49838200    2.12695500    3.16062800
 H                 -3.39451000    2.82981800    3.98602900
 C                 -4.70760000    2.03033200    2.47485700
 H                 -5.55958000    2.64138600    2.76691500
 C                 -4.82545700    1.13872700    1.41173100
 C                 -3.74850400    0.32235100    1.04016200
 H                 -3.87554100   -0.35093800    0.19111500
 C                 -6.77562500   -0.10387100    0.45851700
 C                 -6.55469900   -1.39592400    0.93300600
 H                 -5.70900000   -1.62100500    1.58105400
 C                 -7.46016300   -2.38199300    0.56193700
 H                 -7.30983300   -3.39991500    0.91806800
 C                 -8.56269200   -2.09374100   -0.25571800
 H                 -9.25133400   -2.89110600   -0.52901900
 C                 -8.78487500   -0.80195800   -0.71221000
 H                 -9.64718600   -0.57436400   -1.33866700
 C                 -7.88894800    0.20671000   -0.35373200
 C                 -7.82125000    1.62133200   -0.62950800
 C                 -8.61480300    2.49592600   -1.37353800
 H                 -9.50575400    2.13077800   -1.88418200
 C                 -8.24852200    3.83227900   -1.45712500
 H                 -8.85837300    4.52627300   -2.03268000
 C                 -7.09501500    4.29781700   -0.80938300
 H                 -6.82135600    5.34838200   -0.89379600
 C                 -6.28998100    3.44827200   -0.06076000
 H                 -5.39309400    3.81323700    0.43687000
 C                 -6.67028300    2.11033400    0.02838900
 C                  0.23206300    0.50561100   -2.84786500
 C                 -0.72216600    1.89272800   -4.33442300
 H                 -1.53302700    2.30813100   -4.91716100
 C                  0.59334400    2.21282400   -4.28738300
 H                  1.15467600    2.96995400   -4.81629300
 C                 -2.23625300    0.27345700   -3.15572000
 H                 -2.42173400   -0.60268500   -3.78568800
 H                 -2.27803100   -0.02177200   -2.10243100
 H                 -3.00128900    1.03001700   -3.35027500
 C                  2.53573100    0.37300600   -1.72289700
 C                  2.45080700    1.30939000   -2.77378400
 C                  3.49819400    2.12892500   -3.15941900
 H                  3.39427100    2.83218800   -3.98446900
 C                  4.70746000    2.03195600   -2.47377100
 H                  5.55944900    2.64310200   -2.76561600
 C                  4.82540400    1.13977100   -1.41114000
 C                  3.74847500    0.32323000   -1.03989300
 H                  3.87563900   -0.35054600   -0.19125300
 C                  6.67039400    2.11037700   -0.02736600
 C                  6.29019300    3.44829500    0.06259500
 H                  5.39337500    3.81363600   -0.43489400
 C                  7.09523900    4.29728900    0.81183300
 H                  6.82166600    5.34782500    0.89689300
 C                  8.24865800    3.83124100    1.45936400
 H                  8.85852000    4.52481700    2.03541100
 C                  8.61483800    2.49491600    1.37496700
 H                  9.50570500    2.12937200    1.88547800
 C                  7.82126400    1.62085800    0.63032300
 C                  7.88883400    0.20639800    0.35370800
 C                  8.78468900   -0.80255100    0.71158600
 H                  9.64701500   -0.57538700    1.33817400
 C                  8.56241600   -2.09404200    0.25431200
 H                  9.25099700   -2.89162800    0.52711700
 C                  7.45984400   -2.38171700   -0.56349100
 H                  7.30938400   -3.39942900   -0.92016500
 C                  6.55447000   -1.39535300   -0.93400400
 H                  5.70868200   -1.62002000   -1.58209400
 C                  6.77554400   -0.10358400   -0.45880700
 C                 -2.71107400   -2.71045400   -0.28540600
 H                 -3.44456700   -2.82358200    0.50458000
 C                 -2.63333800   -3.30307500   -1.53788300
 C                 -1.47485200   -2.81921600   -2.13040900
 H                 -1.04512900   -3.01541200   -3.10611300
 C                  1.47502500   -2.82042000    2.12893300
 H                  1.04530700   -3.01725900    3.10450700
 C                  2.63350000   -3.30389700    1.53609300
 C                  2.71127200   -2.71041200    0.28402200
 H                  3.44481800   -2.82293500   -0.50599900


Complex 1, T1 optimization coordinates

109

 Pt                 0.84454000   -0.40686000   -1.60126600
 Pt                -0.84616600   -1.07094600    1.20561100
 F                  3.41361500   -4.68298600    0.88747300
 F                 -3.56978400   -3.58703100   -2.93626600
 N                  1.15411300    2.16535800   -2.86250700
 N                 -0.96180800    1.65960800   -3.12295900
 N                  5.97571900    1.16220000   -0.36857200
 N                 -1.08939100    0.54006900    3.56477500
 N                  0.99279500   -0.01481400    3.50616100
 N                 -5.99951100    0.91254800    0.95327600
 N                  1.60775300   -1.96120700   -0.37500300
 N                  0.89397600   -2.25592300    0.72655800
 N                 -0.94266100   -1.62182900   -1.70987300
 N                 -1.65877000   -1.82736700   -0.58994600
 C                  0.20374200    1.16135400   -2.61294200
 C                 -0.74522400    2.89844800   -3.69004300
 H                 -1.55226500    3.45217400   -4.15248700
 C                  0.56187500    3.22804500   -3.54289600
 H                  1.10530800    4.11400200   -3.83751400
 C                 -2.25408700    1.00829300   -3.03237200
 H                 -2.34425100    0.20435700   -3.77161500
 H                 -2.37784800    0.58283200   -2.02907000
 H                 -3.03557500    1.75228900   -3.20903600
 C                  2.49779200    0.70041100   -1.58390100
 C                  2.39231200    1.97181600   -2.34928100
 C                  3.47594800    2.88271500   -2.47779100
 H                  3.38406400    3.77291200   -3.09785500
 C                  4.63606900    2.61029500   -1.82449400
 H                  5.50384300    3.25673000   -1.93700400
 C                  4.76165900    1.40161100   -1.01542100
 C                  3.70242500    0.48284900   -0.93662900
 H                  3.82879200   -0.40544700   -0.31647200
 C                  6.67966100   -0.04889000   -0.34076000
 C                  6.40007800   -1.24576900   -0.99652000
 H                  5.52623100   -1.34922600   -1.63588200
 C                  7.29107100   -2.29845600   -0.82392400
 H                  7.09281000   -3.24607900   -1.32149100
 C                  8.43793200   -2.16214100   -0.03093000
 H                  9.11361500   -3.00716600    0.08581600
 C                  8.72677600   -0.95520900    0.59424700
 H                  9.63057000   -0.84072800    1.19188300
 C                  7.84594000    0.11305700    0.43668700
 C                  7.85403200    1.48050900    0.90341100
 C                  8.72223300    2.20946100    1.71298300
 H                  9.62438800    1.74623000    2.11122400
 C                  8.41202000    3.53094900    2.01248500
 H                  9.08113600    4.11377700    2.64250300
 C                  7.23601700    4.11611100    1.52652000
 H                  7.00087700    5.14558800    1.79061300
 C                  6.35152200    3.40583800    0.72242900
 H                  5.42522100    3.85899700    0.37471600
 C                  6.68838600    2.09337300    0.39659600
 C                 -0.17918900   -0.19129500    2.85943700
 C                  0.81201300    0.80638700    4.61163500
 H                  1.63389500    1.06294700    5.26616900
 C                 -0.49536100    1.15965800    4.64703500
 H                 -1.03614200    1.79381100    5.33528600
 C                  2.27951100   -0.55127300    3.09048700
 H                  2.43100500   -1.55876700    3.49181300
 H                  2.31542300   -0.58837800    1.99702900
 H                  3.06910400    0.10947100    3.45861900
 C                 -2.49269400   -0.03041700    1.76120300
 C                 -2.38097700    0.65106500    2.99079000
 C                 -3.40984900    1.38191600    3.56097000
 H                 -3.28505000    1.88491700    4.51878600
 C                 -4.62759100    1.45625700    2.88780300
 H                 -5.46564400    2.00159200    3.31780300
 C                 -4.77202500    0.81931000    1.65765600
 C                 -3.71377600    0.08861400    1.10160700
 H                 -3.86218400   -0.38182700    0.12858200
 C                 -6.61527700    2.09107900    0.54003700
 C                 -6.21320000    3.41167400    0.73265500
 H                 -5.30508900    3.64913800    1.28420800
 C                 -7.01102000    4.41279400    0.19270700
 H                 -6.72006200    5.45312800    0.32974100
 C                 -8.17893100    4.11279200   -0.52352300
 H                 -8.78228900    4.92223800   -0.93050300
 C                 -8.56737600    2.79476500   -0.72085600
 H                 -9.46963000    2.55971500   -1.28526300
 C                 -7.78139900    1.77030900   -0.19090100
 C                 -7.87009800    0.33056300   -0.22232100
 C                 -8.78628300   -0.56583600   -0.77529100
 H                 -9.65155100   -0.19793800   -1.32652300
 C                 -8.57996600   -1.92825200   -0.60891800
 H                 -9.28460200   -2.63924400   -1.03637400
 C                 -7.47234800   -2.39988000    0.11090300
 H                 -7.33381100   -3.47244500    0.23740900
 C                 -6.54669500   -1.52851100    0.67094600
 H                 -5.69490900   -1.89839100    1.23982100
 C                 -6.75302100   -0.16190000    0.48862800
 C                  2.64285600   -2.81641600   -0.47016500
 H                  3.33830300   -2.77583000   -1.30039200
 C                  2.57567300   -3.68220200    0.61284700
 C                  1.45937500   -3.30635800    1.34699100
 H                  1.04808900   -3.71034900    2.26514200
 C                 -1.54754000   -2.24711200   -2.73447800
 H                 -1.14144000   -2.21059100   -3.73889000
 C                 -2.69088600   -2.86247700   -2.24263500
 C                 -2.73474100   -2.58113500   -0.88437900
 H                 -3.44767400   -2.87864300   -0.12385100


Complex 2, S0 optimization coordinates

115

 Pt                 0.78091600    0.38147100    1.49697200
 Pt                -0.78087800    0.38145300   -1.49700300
 F                  4.93940000    3.73213800   -1.26781200
 F                  3.96623700    3.72600800   -3.20450700
 F                  3.38990200    5.15863300   -1.70914500
 F                 -3.38952400    5.15902700    1.70927700
 F                 -4.93898900    3.73275200    1.26709400
 F                 -3.96642400    3.72608100    3.20409500
 N                  1.01195100   -1.66357400    3.49041300
 N                 -1.09072600   -1.18970100    3.45311000
 N                  5.98480300   -1.40203100    0.98457400
 N                 -1.01215200   -1.66348000   -3.49051500
 N                  1.09058700   -1.18987700   -3.45317700
 N                 -5.98482400   -1.40191600   -0.98432000
 N                  1.63602700    1.54619800   -0.04338500
 N                  0.97481000    1.60297100   -1.22279400
 N                 -0.97466500    1.60315500    1.22268100
 N                 -1.63587600    1.54636400    0.04325900
 C                  0.09255600   -0.84679300    2.90225100
 C                 -0.90804500   -2.19950100    4.38936800
 H                 -1.73833500   -2.60809300    4.94912700
 C                  0.41251600   -2.50146300    4.41027200
 H                  0.96047000   -3.23263300    4.98769400
 C                 -2.39033900   -0.64416900    3.09068000
 H                 -2.62738000    0.23839800    3.69403200
 H                 -3.15021500   -1.41228600    3.25808600
 H                 -2.38232500   -0.36966600    2.03109200
 C                  2.43898900   -0.71839500    1.87233300
 C                  2.32209500   -1.62117900    2.94849800
 C                  3.36396400   -2.41246800    3.40126300
 H                  3.23696200   -3.08792800    4.24592400
 C                  4.59768800   -2.32301700    2.75908700
 H                  5.44514300   -2.90972100    3.10816700
 C                  4.74532100   -1.47096100    1.66726000
 C                  3.67314900   -0.68139300    1.22922900
 H                  3.82323300   -0.03985800    0.36013300
 C                  6.67557600   -0.23396700    0.66767500
 C                  6.39016600    1.08490000    1.01810900
 H                  5.52205400    1.32989400    1.62791900
 C                  7.26166300    2.07301800    0.57800000
 H                  7.05751700    3.11117800    0.83466500
 C                  8.39641200    1.76114100   -0.18467700
 H                  9.05736900    2.56020900   -0.51514600
 C                  8.68536000    0.44419900   -0.51420400
 H                  9.57306500    0.19891400   -1.09696400
 C                  7.82279500   -0.56631600   -0.08608800
 C                  7.82183600   -2.00132400   -0.23572500
 C                  8.67317800   -2.90060900   -0.87942100
 H                  9.56350900   -2.54136400   -1.39521000
 C                  8.36487700   -4.25386000   -0.85750200
 H                  9.02015800   -4.96726800   -1.35391400
 C                  7.21122100   -4.71148400   -0.20499600
 H                  6.98196200   -5.77594100   -0.20703600
 C                  6.34991500   -3.83691700    0.44598500
 H                  5.45301000   -4.19841500    0.94575000
 C                  6.67309200   -2.48109000    0.43242300
 C                 -0.09264900   -0.84687700   -2.90227800
 C                  0.90776400   -2.19953200   -4.38956800
 H                  1.73800200   -2.60819100   -4.94935500
 C                 -0.41283600   -2.50131600   -4.41050200
 H                 -0.96088800   -3.23233300   -4.98802400
 C                  2.39029200   -0.64468900   -3.09055400
 H                  2.62766300    0.23781000   -3.69387400
 H                  3.14998700   -1.41301600   -3.25781700
 H                  2.38217700   -0.37016600   -2.03097000
 C                 -2.43907400   -0.71825100   -1.87234600
 C                 -2.32228000   -1.62098900   -2.94856400
 C                 -3.36422500   -2.41217100   -3.40134000
 H                 -3.23731800   -3.08756400   -4.24606900
 C                 -4.59789800   -2.32271500   -2.75906900
 H                 -5.44540200   -2.90935600   -3.10813700
 C                 -4.74541800   -1.47075200   -1.66715200
 C                 -3.67319500   -0.68122600   -1.22916800
 H                 -3.82319000   -0.03972500   -0.36002900
 C                 -6.67565900   -0.23393000   -0.66727900
 C                 -6.39031000    1.08499700   -1.01753400
 H                 -5.52220900    1.33011600   -1.62730700
 C                 -7.26187200    2.07301100   -0.57732000
 H                 -7.05780100    3.11121100   -0.83388000
 C                 -8.39661600    1.76097800    0.18530100
 H                 -9.05762300    2.55997000    0.51585300
 C                 -8.68549500    0.44398000    0.51466200
 H                 -9.57319300    0.19856900    1.09738000
 C                 -7.82287100   -0.56643300    0.08642600
 C                 -7.82184300   -2.00145900    0.23588100
 C                 -8.67314700   -2.90085600    0.87947100
 H                 -9.56349600   -2.54170700    1.39529500
 C                 -8.36478300   -4.25408900    0.85739900
 H                 -9.02003200   -4.96758800    1.35372500
 C                 -7.21109900   -4.71157900    0.20485000
 H                 -6.98178300   -5.77602400    0.20677100
 C                 -6.34983000   -3.83689800   -0.44602600
 H                 -5.45290800   -4.19830800   -0.94582100
 C                 -6.67307200   -2.48108600   -0.43232100
 C                  2.71466700    2.33259000   -0.11740900
 H                  3.38790600    2.44257000    0.72625000
 C                  2.76252900    2.91675100   -1.38142900
 C                  1.63399500    2.42825600   -2.03962200
 H                  1.28245700    2.60974200   -3.05036200
 C                 -1.63374500    2.42861700    2.03941500
 H                 -1.28218900    2.61015000    3.05014100
 C                 -2.76222800    2.91716900    1.38117600
 C                 -2.71442300    2.33287900    0.11721300
 H                 -3.38762900    2.44288800   -0.72646600
 C                  3.75860800    3.87752200   -1.88693200
 C                 -3.75837300    3.87790200    1.88662000


Complex 2, T1 optimization coordinates

115

 Pt                -0.77817900    0.34020600   -1.53506900
 Pt                 0.76244100    0.44847600    1.45507700
 F                 -4.82085600    4.02578900    1.02413100
 F                 -3.85389300    4.07517100    2.96302600
 F                 -3.20032400    5.39144800    1.39418900
 F                  3.45255800    5.07331200   -1.87565000
 F                  4.98622200    3.63814500   -1.41036900
 F                  4.00663100    3.60372300   -3.34366500
 N                 -1.03683200   -1.90120400   -3.32669200
 N                  1.09000900   -1.37753900   -3.38353400
 N                 -5.93605900   -1.44310300   -0.83029500
 N                  0.94817100   -1.52427800    3.52600900
 N                 -1.14128300   -0.99616800    3.47672600
 N                  5.94505400   -1.41489900    1.05622600
 N                 -1.60959500    1.62623200   -0.06734200
 N                 -0.96390800    1.70307100    1.11983400
 N                  1.00509200    1.54389500   -1.31259500
 N                  1.65127300    1.53352300   -0.12395300
 C                 -0.09567100   -0.98504200   -2.82873200
 C                  0.89405900   -2.46306100   -4.21259200
 H                  1.71887700   -2.91492300   -4.74835600
 C                 -0.41905600   -2.79989700   -4.19516500
 H                 -0.95228100   -3.59568600   -4.69468200
 C                  2.38021300   -0.78025900   -3.10002200
 H                  2.51292500    0.15812500   -3.65062400
 H                  3.16506800   -1.48322700   -3.39221900
 H                  2.45954800   -0.57699200   -2.02503200
 C                 -2.42631400   -0.73988400   -1.81024300
 C                 -2.29416600   -1.81093400   -2.83241800
 C                 -3.37602200   -2.65507800   -3.20296200
 H                 -3.26527200   -3.38018600   -4.00744500
 C                 -4.55786900   -2.52503000   -2.54479600
 H                 -5.42399200   -3.11580600   -2.83479600
 C                 -4.70665800   -1.53464300   -1.48312100
 C                 -3.64903100   -0.66532900   -1.16691900
 H                 -3.79516000    0.05867200   -0.36490100
 C                 -6.62982100   -0.26508500   -0.51885900
 C                 -6.32037000    1.05472600   -0.84149600
 H                 -5.42690500    1.30481900   -1.40940200
 C                 -7.20956800    2.04333300   -0.43580600
 H                 -6.98728200    3.08230600   -0.67064600
 C                 -8.38257500    1.72897400    0.26188400
 H                 -9.05590000    2.52745600    0.56720500
 C                 -8.69982900    0.40794700    0.55392000
 H                 -9.62326100    0.15963000    1.07609400
 C                 -7.82159200   -0.59868800    0.15881000
 C                 -7.85584200   -2.03905300    0.26862000
 C                 -8.75506500   -2.93161700    0.84708800
 H                 -9.66511500   -2.56683100    1.32215400
 C                 -8.46503700   -4.29089100    0.81862200
 H                 -9.15821000   -5.00109300    1.26519700
 C                 -7.27859400   -4.75547300    0.23765800
 H                 -7.05918500   -5.82156400    0.24612400
 C                 -6.36344800   -3.88201300   -0.33954700
 H                 -5.42930000   -4.24964000   -0.75938300
 C                 -6.68015200   -2.52479800   -0.34114700
 C                  0.04843300   -0.70608800    2.90855000
 C                 -0.98187500   -1.97367700    4.45061300
 H                 -1.82046500   -2.33798400    5.02828400
 C                  0.33031300   -2.30954900    4.47942900
 H                  0.86111500   -3.03182700    5.08350200
 C                 -2.42514800   -0.42422900    3.10151700
 H                 -2.62959900    0.48785700    3.67213200
 H                 -3.20810400   -1.16049600    3.30276500
 H                 -2.41498400   -0.19000600    2.03235000
 C                  2.39903800   -0.66177900    1.88491500
 C                  2.26057000   -1.52690100    2.98912600
 C                  3.28655200   -2.31999700    3.47450900
 H                  3.14231800   -2.96685800    4.33863900
 C                  4.52706400   -2.26849900    2.84123000
 H                  5.36291500   -2.85620800    3.21582600
 C                  4.69672800   -1.45128400    1.72595700
 C                  3.63950400   -0.66274100    1.25249400
 H                  3.80620900   -0.05074200    0.36530700
 C                  6.65186500   -0.26302400    0.71646900
 C                  6.37554300    1.06775900    1.02702300
 H                  5.50189900    1.33805900    1.61790400
 C                  7.26235300    2.03482400    0.57117600
 H                  7.06547600    3.08166500    0.79633200
 C                  8.40349800    1.69100900   -0.16795900
 H                  9.07654100    2.47419100   -0.51185300
 C                  8.68301700    0.36277800   -0.45785800
 H                  9.57527800    0.09289300   -1.02253600
 C                  7.80485700   -0.62713500   -0.01347900
 C                  7.79060000   -2.06554200   -0.12431300
 C                  8.63990000   -2.99052600   -0.73326900
 H                  9.53991300   -2.65441400   -1.24789100
 C                  8.31703000   -4.33947200   -0.67877200
 H                  8.97046700   -5.07271700   -1.14800100
 C                  7.15096800   -4.76745600   -0.02809500
 H                  6.91052300   -5.82919600   -0.00433600
 C                  6.29129900   -3.86685700    0.58860900
 H                  5.38467100   -4.20533300    1.08690500
 C                  6.62871300   -2.51522800    0.54226400
 C                 -2.64983000    2.46532400   -0.04384400
 H                 -3.30140400    2.57203900   -0.90504300
 C                 -2.68809600    3.10603000    1.19387000
 C                 -1.59258400    2.59503700    1.88935700
 H                 -1.24422700    2.80676200    2.89538400
 C                  1.67675900    2.33538500   -2.15232000
 H                  1.33553000    2.48181100   -3.17217800
 C                  2.79952800    2.84591900   -1.50046800
 C                  2.73325400    2.31311600   -0.21467900
 H                  3.39606000    2.45387200    0.63283900
 C                 -3.63439700    4.14230500    1.64034400
 C                  3.80467600    3.78386300   -2.02881400
